# Supplementary material for: Quantitative, Wide-Spectrum Kinase Profiling in Live Cells for Assessing the Effect of Cellular ATP on Target Engagement
Source: Cell Chem Biol. 2018 Feb 15;25(2):206–214.e11. doi: 10.1016/j.chembiol.2017.10.010 (PMC5814754; doi:10.1016/j.chembiol.2017.10.010)
Supplement: Table S1. Kinase Targets, Assay Parameters, and Drug Profiling Occupancy Data, Related to Figures 2–6 — AZ′ values were measured with technical quadruplicates at an approximately EC80 concentration of energy transfer probe in the presence or absence of a saturating (≥10 μM) dose of unlabeled derivative. [file mmc2.xlsx]

## Sheet: Table S1
Kinase	Protein ID	Nluc Orientation	Probe	[Probe], mM			Crizotinib		Dasatinib
							Occupancy, %		Occupancy, %
					Z' at EC80A	Probe EC50 (mM)	Replicate 1	Replicate 2	Replicate 1	Replicate 2
AAK1	NP_055726	N	5	0.5	0.86	>1	10	8	No Binding	5
ABL1	NP_009297	N	6	0.1	0.6943	0.2	22	23	69	86
ABL2	NP_001129472	N	6	0.01	Not Determined	0.01	30	37	88	93
ACVR1	NP_001334596	C	1	0.1	Not Determined	0.3	No Binding	No Binding	13	24
ACVR1B	NP_004293	C	5	1	0.773186	>1	4	No Binding	15	No Binding
ACVR2A	NP_001265508	C	2	1	Not Determined	0.3	No Binding	No Binding	No Binding	No Binding
ACVR2B	NP_001097	C	2	1	Not Determined	0.3	No Binding	2	3	No Binding
AKT1	NP_001014432	C	5	1	0.3469	>1	No Binding	No Binding	16	No Binding
AKT2	NP_001617	C	5	1	0.6387	>1	No Binding	No Binding	16	No Binding
ALK	NP_004295	C	5	1	0.736069	>1	69	81	9	No Binding
AURKA	NP_940838	C	5	0.01	0.8161	0.04	39	41	No Binding	16
AURKB	NP_004208	C	5	0.01	0.843812	0.01	33	34	No Binding	12
AURKC	NP_001015878	C	5	0.01	0.737647	0.02	29	29	1	11
AXL	NP_001690	C	5	0.1	0.819463	0.2	71	75	No Binding	No Binding
BLK	NP_001706	N	6	0.1	0.6277	0.3	No Binding	No Binding	67	83
BMP2K	NP_060063	N	5	1	0.51278	>1	21	20	1	No Binding
BMX	NP_975010	C	6	0.25	0.7623	0.3	No Binding	No Binding	66	79
BRSK2	NP_003948	N	5	0.5	0.839387	>1	8	No Binding	No Binding	5
BTK	NP_000052	C	5	0.5	0.760386	0.6	5	1	66	59
CASK	NP_003679	N	5	1	0.236287	>1	74	82	45	No Binding
CDK2	NP_001789	C	1	0.25	Not Determined	0.3	No Binding	No Binding	5	No Binding
CDK5	NP_004926	C	5	1	0.6499	>1	No Binding	No Binding	11	No Binding
CDK7	NP_001790	C	5	0.5	-1.59571	0.3	36	31	6	No Binding
CDK9	NP_001252	N	1	0.5	Not Determined	0.2	No Binding	No Binding	23	27
CDKL1	NP_004187	N	1	0.1	Not Determined	0.2	No Binding	No Binding	16	30
CDKL2	NP_003939	N	1	0.1	Not Determined	>1	No Binding	No Binding	No Binding	26
CDKL3	NP_001107047	N	1	0.05	Not Determined	0.1	No Binding	No Binding	No Binding	33
CDKL5	NP_001032420	N	5	1	0.0367836	>1	No Binding	No Binding	4	No Binding
CLK1	NP_004062	N	5	0.25	0.579238	>1	5	No Binding	No Binding	6
CLK2	NP_001281267	C	5	0.5	0.758091	>1	4	1	3	2
CLK4	NP_065717	C	5	0.25	0.822738	0.3	No Binding	6	No Binding	8
CSF1R	NP_005202	C	6	0.1	0.6781	0.2	12	12	73	79
CSK	NP_001120662	C	6	1	0.7984	>1	3	19	23	43
CSNK1G2	NP_001310	N	5	1	0.757757	>1	1	No Binding	3	No Binding
CSNK2A2	NP_001887	C	5	1	0.901553	>1	No Binding	No Binding	No Binding	No Binding
DDR1	NP_001945	C	6	0.025	0.87663	0.04	6	10	91	94
DDR2	NP_001014796	C	6	0.1	0.7457	0.1	No Binding	3	62	83
DYRK1A	NP_001387	N	5	1	0.666774	>1	No Binding	No Binding	15	No Binding
DYRK1B	NP_004705	N	5	1	0.616763	>1	No Binding	No Binding	15	No Binding
DYRK2	NP_006473	C	5	1	0.64019	>1	3	7	No Binding	2
EPHA1	NP_005223	C	6	0.25	0.5165	0.3	48	41	55	70
EPHA2	NP_004422	C	6	0.1	0.8899	0.06	16	20	78	87
EPHA3	NP_005224	C	1	0.25	Not Determined	0.2	No Binding	No Binding	71	77
EPHA4	NP_001291465	C	6	0.025	0.9331	0.04	12	19	93	96
EPHA5	NP_001268696	C	6	0.025	0.7994	0.03	4	8	93	96
EPHA6	NP_001073917	C	5	1	0.6778	>1	66	69	4	No Binding
EPHA7	NP_001275558	C	5	0.5	0.731559	>1	48	47	4	16
EPHA8	NP_065387	C	6	0.01	0.8857	0.01	2	8	94	97
EPHB1	NP_004432	C	1	0.25	Not Determined	0.2	42	39	90	92
EPHB2	NP_059145	C	6	0.025	0.8124	0.02	No Binding	No Binding	93	95
EPHB3	NP_004434	C	6	0.25	0.7493	0.2	No Binding	No Binding	57	71
EPHB4	NP_004435	C	6	0.025	0.9347	0.01	7	12	95	98
EPHB6	NP_004436	C	6	1	0.3914	>1	11	13	12	24
ERN1	NP_001424	C	5	1	0.5537	>1	No Binding	No Binding	2	No Binding
FER	NP_005237	C	5	1	0.304482	>1	8	6	No Binding	No Binding
FGFR1	NP_001167537	C	5	0.25	0.885529	0.6	11	11	9	12
FGFR2	NP_000132	C	5	0.25	0.892252	0.6	14	3	No Binding	7
FGFR3	NP_000133	C	5	0.5	0.739834	0.5	4	6	No Binding	8
FGFR4	NP_002002	C	5	1	0.697561	>1	No Binding	6	7	1
FGR	NP_001036194	N	6	0.5	0.7768	0.7	6	No Binding	22	38
FLT3	NP_004110	C	5	0.5	0.5982	>1	5	1	No Binding	2
FRK	NP_002022	C	6	0.5	0.5713	0.4	8	No Binding	36	56
FYN	NP_002028	C	6	0.25	0.6593	0.5	No Binding	3	30	53
GAK	NP_005246	N	6	0.5	0.80657	0.5	3	2	26	46
GSK3A	NP_063937	N	1	0.25	Not Determined	0.1	No Binding	No Binding	16	22
GSK3B	NP_001139628	N	1	0.25	Not Determined	0.2	No Binding	No Binding	23	38
HCK	NP_002101	C	6	1	0.3879	>1	8	10	20	39
ICK	NP_057597	N	1	0.25	Not Determined	0.3	No Binding	No Binding	22	22
IGF1R	NP_001278787	C	5	1	0.1657	>1	44	36	6	5
IKBKE	NP_054721	N	5	1	0.5667	>1	19	10	No Binding	No Binding
INSR	NP_001073285	C	5	1	0.1283	>1	24	39	2	16
IRAK3	NP_009130	N	5	0.05	0.799259	0.06	39	37	7	5
IRAK4	NP_001338274	C	5	0.5	0.6861	>1	12	4	No Binding	3
ITK	NP_005537	N	5	0.01	0.7123	0.04	No Binding	6	No Binding	12
JAK2	NP_001309124	C	5	1	-0.2412	>1	29	1	No Binding	No Binding
JAK3	NP_000206	C	5	1	0.0846	>1	6	No Binding	6	No Binding
JNK1	NP_001265476	N	5	0.5	0.797	>1	4	3	5	8
JNK3	NP_001338553	C	5	1	0.726	>1	No Binding	No Binding	No Binding	No Binding
KIT	NP_000213	C	6	0.1	0.8132	0.2	No Binding	No Binding	65	86
LATS1	NP_004681	C	5	0.5	0.828354	0.6	No Binding	15	No Binding	24
LATS2	NP_055387	C	5	0.25	0.759871	0.3	No Binding	No Binding	4	4
LCK	NP_005347	C	5	1	0.8404	>1	Not Determined	Not Determined	Not Determined	Not Determined
LCK	NP_005347	C	6	0.1	0.8404	>1	9	3	24	40
LIMK1	NP_002305	C	5	1	0.3666	>1	39	51	6	10
LIMK2	NP_005560	C	6	1	0.4384	>1	36	24	No Binding	24
LRRK2	NP_940980	C	5	0.5	0.3541	>1	14	31	8	14
LTK	NP_002335	C	5	0.5	0.4573	>1	77	78	No Binding	14
LYN	NP_001104567	C	6	1	0.696	>1	4	2	29	39
MAP3K10	NP_002437	N	5	1	0.938309	>1	No Binding	No Binding	No Binding	No Binding
MAP3K11	NP_002410	N	5	1	0.788779	>1	No Binding	No Binding	7	No Binding
MAP3K12	NP_006292	N	5	1	0.756644	>1	34	30	No Binding	No Binding
MAP3K13	NP_001229243	N	5	0.5	0.365361	0.2	10	12	No Binding	10
MAP3K4	NP_006715	C	5	1	0.787613	>1	2	2	11	4
MAP3K9	NP_001271159	N	5	1	0.5541	>1	11	11	5	7
MAP4K2	NP_001294919	N	5	1	0.897459	>1	93	100	No Binding	3
MAP4K3	NP_003609	N	5	1	0.6023	>1	13	6	No Binding	3
MAP4K5	NP_942089	C	5	1	-0.0324	>1	25	21	10	No Binding
MAPK1	NP_002736	N	5	1	0.658739	>1	7	8	1	2
MAPK11	NP_002742	N	6	0.25	0.8624	0.2	No Binding	No Binding	No Binding	16
MAPK14	NP_001306	C	6	0.1	0.9481	0.08	No Binding	No Binding	5	21
MAPK4	NP_002738	N	5	1	0.965777	>1	4	5	No Binding	3
MAPK6	NP_002739	N	5	0.25	0.8658	0.4	10	2	No Binding	7
MAPK8	NP_001265476	N	5	0.25	0.816732	0.3	5	10	No Binding	9
MAPK9	NP_620709	N	5	0.25	0.8446	0.5	6	No Binding	No Binding	9
MARK2	NP_001034558	N	5	1	0.5733	>1	1	No Binding	11	No Binding
MARK4	NP_113605	N	5	1	0.7315	>1	No Binding	No Binding	7	No Binding
MELK	NP_055606	N	5	1	0.846227	>1	2	No Binding	No Binding	No Binding
MERTK	NP_006334	C	5	0.25	0.642726	0.3	71	81	10	4
MET	NP_000236	C	5	0.25	0.877483	0.4	95	95	3	9
MLTK	NP_057737	N	4	0.05	Not Determined	0.07	13	2	34	46
MUSK	NP_005583	C	5	1	0.777844	>1	70	72	3	No Binding
MYLK2	NP_149109	C	5	0.5	0.882066	>1	8	8	No Binding	12
NEK1	NP_036356	N	5	1	0.47859	>1	5	No Binding	25	No Binding
NEK11	NP_001308149	N	5	1	0.108408	>1	2	No Binding	No Binding	No Binding
NEK2	NP_002488	N	5	1	0.57752	>1	No Binding	1	5	6
NEK3	NP_001139571	N	5	1	0.810068	>1	2	4	No Binding	4
NEK9	NP_149107	N	5	1	0.6883	>1	No Binding	7	1	No Binding
NLK	NP_057315	C	2	1	Not Determined	0.3	5	4	No Binding	10
NTRK1	NP_002520	C	5	0.25	0.751991	0.4	51	51	No Binding	10
NTRK2	NP_001018074	C	5	0.5	0.394338	0.5	59	59	5	No Binding
NUAK1	NP_055655	N	5	0.1	0.8358	0.1	18	24	No Binding	7
PAK4	NP_001014834	C	5	1	0.6457	>1	10	No Binding	No Binding	No Binding
PAK7	NP_817127	C	5	1	0.6993	>1	No Binding	No Binding	No Binding	No Binding
PDGFRB	NP_002600	C	6	0.25	Not Determined	0.2	No Binding	No Binding	34	27
PHKG1	NP_006204	N	5	0.5	0.768492	0.4	4	8	No Binding	12
PIK3CA	NP_006209	N	3	0.05	0.875542	0.1	11	2	14	14
PIK3CB	NP_006210	N	3	1	Not Determined	>1	24	1	35	No Binding
PIK3CD	NP_005017	N	3	1	Not Determined	>1	1	2	2	No Binding
PIM1	NP_001230115	C	5	1	-0.4888	>1	No Binding	10	No Binding	7
PKMYT1	NP_004194	C	2	1	0.371829	0.3	No Binding	7	2	No Binding
PKN3	NP_037487	C	5	1	-0.1523	>1	3	1	No Binding	No Binding
PLK2	NP_006613	N	5	1	0.244065	>1	No Binding	No Binding	No Binding	No Binding
PLK4	NP_055079	N	5	0.25	0.629	0.4	10	6	No Binding	8
PRKAA1	NP_006242	N	5	0.1	0.704484	0.3	19	21	No Binding	19
PRKAA2	NP_006243	N	5	0.5	0.966249	>1	No Binding	No Binding	5	No Binding
PRKACA	NP_002721	C	5	1	0.799927	>1	No Binding	No Binding	15	No Binding
PRKCE	NP_005391	C	5	1	0.1849	>1	No Binding	No Binding	6	No Binding
PRKG2	NP_006250	C	5	1	0.0553241	>1	1	No Binding	38	No Binding
PRKX	NP_005035	C	5	1	0.813008	>1	No Binding	No Binding	6	No Binding
PTK2	NP_722560	N	5	0.1	0.925621	0.09	15	11	5	4
PTK2B	NP_775267	C	5	0.1	0.7767	0.3	32	37	6	6
PTK6	NP_005966	C	6	0.5	0.92	0.2	6	No Binding	38	55
RET	NP_065681	C	5	0.25	0.7486	0.5	5	6	No Binding	10
RIOK2	NP_060813	N	5	1	0.7087	>1	No Binding	No Binding	5	No Binding
RIPK1	NP_003795	N	1	0.5	Not Determined	>1	Not Determined	Not Determined	Not Determined	Not Determined
RIPK1	NP_003795	N	2	1	Not Determined	0.4	31	33	9	1
RIPK2	NP_003812	N	6	0.25	0.7091	0.2	21	7	53	67
RPS6KA1	NP_002944	N	5	0.1	0.9203	0.2	1	3	No Binding	13
RPS6KA2	NP_001305865	N	5	0.5	0.819286	0.6	No Binding	No Binding	No Binding	3
RPS6KA3	NP_004577	N	5	0.1	0.913774	0.2	3	3	3	11
RPS6KA4	NP_001287731	N	5	0.1	0.8194	0.1	No Binding	5	No Binding	11
RPS6KA6	NP_055311	N	5	0.25	0.906754	0.4	1	6	No Binding	11
SIK1	NP_001307572	N	6	0.1	0.5711	0.1	No Binding	No Binding	60	74
SIK3	NP_079440	N	6	1	0.85	>1	No Binding	No Binding	36	41
SNF1LK2	NP_056006	N	6	0.1	0.9258	0.1	No Binding	No Binding	47	69
SRC	NP_005408	C	6	0.25	0.9056	0.3	5	8	22	52
STK10	NP_005981	N	4	0.05	0.0755	0.07	61	68	24	23
STK11	NP_000446	N	5	1	0.759405	>1	No Binding	No Binding	8	No Binding
STK16	NP_001317142	N	5	0.25	0.93026	0.3	6	4	No Binding	14
STK17B	NP_004217	C	1	1	Not Determined	0.3	No Binding	No Binding	10	6
STK32A	NP_001106195	N	5	1	0.648544	>1	12	No Binding	17	No Binding
STK32B	NP_060871	N	5	0.5	0.885656	0.6	1	5	No Binding	7
STK33	NP_001275990	N	5	0.25	0.7488	0.4	10	17	No Binding	5
STK36	NP_056505	N	2	1	0.479502	0.4	7	15	11	9
STK4	NP_006273	N	5	1	0.6616	>1	4	19	No Binding	No Binding
TBK1	NP_037386	N	5	0.25	0.8002	0.4	4	18	No Binding	13
TEC	NP_003206	N	6	0.25	0.6777	>1	No Binding	No Binding	31	37
TEK	NP_000450	C	5	0.5	0.8398	0.4	49	42	4	No Binding
TESK1	NP_006276	N	6	1	0.5634	>1	10	1	19	33
TIE1	NP_005415	C	5	0.1	0.6015	0.1	42	42	No Binding	21
TNK1	NP_003976	N	5	0.01	0.8744	0.05	5	5	No Binding	8
TNK2	NP_001010938	C	6	0.1	Not Determined	0.1	No Binding	11	39	53
TTK	NP_003309	C	5	0.25	0.881953	0.3	21	12	No Binding	24
TXK	NP_003319	C	6	0.1	0.8181	0.1	No Binding	No Binding	71	77
TYK2	NP_003322	C	5	1	-0.1291	>1	No Binding	4	11	No Binding
TYRO3	NP_006284	C	5	1	0.7151	>1	51	50	14	8
ULK1	NP_003556	N	5	0.5	0.9037	>1	10	16	5	10
ULK2	NP_001136082	N	5	1	0.5749	>1	No Binding	No Binding	7	No Binding
WEE1	NP_003381	C	5	0.05	0.888228	0.05	No Binding	No Binding	No Binding	No Binding
YES1	NP_005424	C	6	1	0.8414	0.6	5	15	29	52
